# Supplementary material for: Overexpression of Liriodenron WOX5 in Arabidopsis Leads to Ectopic Flower Formation and Altered Root Morphology
Source: Int J Mol Sci. 2023 Jan 4;24(2):906. doi: 10.3390/ijms24020906 (PMC9860802; doi:10.3390/ijms24020906)
Supplement: Supplementary file 1 [file ijms-24-00906-s001.zip]

Archive with 3 entries (3 files):
- .DS_Store
- figures s1 and s2.pdf
- table s1.xlsx
