# Supplementary material for: Overexpression of Liriodenron WOX5 in Arabidopsis Leads to Ectopic Flower Formation and Altered Root Morphology
Source: Int J Mol Sci. 2023 Jan 4;24(2):906. doi: 10.3390/ijms24020906 (PMC9860802; doi:10.3390/ijms24020906)
Supplement: Supplementary file 1 [file ijms-24-00906-s001.zip › table s1.xlsx]

## Sheet: Sheet1
Table S1. List of the primers used for qRT-PCR.
Candidate genes	Primer F (5’-3’ )	Primer R (5’-3’ )
18S	ATTTCTGCCCTATCAACTTTCG	TTGTTATTTATTGTCACTACCTCCC
LhWOX5	AACACAAGCTCATATCTCTAC	TCACAAATAACTCAGCCGCA
CLV3	ATTCGAAGAGTTTTCTGCTAC	TTAAAGCAACAAGAGATTAG
LFY	GCGAAAAATGCCCCACCAAG	GAAACGCAAGTCGTCGCCGC
UBQ10	GTGATCAAGATGCAGATCTT	AGAGTAATCGTCTTTCCCGT
